# Supplementary material for: Past Connectivity but Recent Inbreeding in Cross River Gorillas Determined Using Whole Genomes from Single Hairs
Source: Genes (Basel). 2023 Mar 18;14(3):743. doi: 10.3390/genes14030743 (PMC10048488; doi:10.3390/genes14030743)
Supplement: Supplementary file 1 [file genes-14-00743-s001.zip]

Archive with 22 entries (18 files):
- CRdist_shapeFiles/
- CRdist_shapeFiles/CRGorilla_Distribution_ActionPlan2014.cpg
- CRdist_shapeFiles/CRGorilla_Distribution_ActionPlan2014.dbf
- CRdist_shapeFiles/CRGorilla_Distribution_ActionPlan2014.prj
- CRdist_shapeFiles/CRGorilla_Distribution_ActionPlan2014.qmd
- CRdist_shapeFiles/CRGorilla_Distribution_ActionPlan2014.shp
- CRdist_shapeFiles/CRGorilla_Distribution_ActionPlan2014.shx
- STable_S1.xlsx
- SupplementaryMaterial.pdf
- __MACOSX/
- __MACOSX/._SupplementaryFiles
- __MACOSX/SupplementaryFiles/
- __MACOSX/SupplementaryFiles/._CRdist_shapeFiles
- __MACOSX/SupplementaryFiles/._STable_S1.xlsx
- __MACOSX/SupplementaryFiles/._SupplementaryMaterial.pdf
- __MACOSX/SupplementaryFiles/CRdist_shapeFiles/
- __MACOSX/SupplementaryFiles/CRdist_shapeFiles/._CRGorilla_Distribution_ActionPlan2014.cpg
- __MACOSX/SupplementaryFiles/CRdist_shapeFiles/._CRGorilla_Distribution_ActionPlan2014.dbf
- __MACOSX/SupplementaryFiles/CRdist_shapeFiles/._CRGorilla_Distribution_ActionPlan2014.prj
- __MACOSX/SupplementaryFiles/CRdist_shapeFiles/._CRGorilla_Distribution_ActionPlan2014.qmd
- __MACOSX/SupplementaryFiles/CRdist_shapeFiles/._CRGorilla_Distribution_ActionPlan2014.shp
- __MACOSX/SupplementaryFiles/CRdist_shapeFiles/._CRGorilla_Distribution_ActionPlan2014.shx
