# Supplementary material for: Past Connectivity but Recent Inbreeding in Cross River Gorillas Determined Using Whole Genomes from Single Hairs
Source: Genes (Basel). 2023 Mar 18;14(3):743. doi: 10.3390/genes14030743 (PMC10048488; doi:10.3390/genes14030743)
Supplement: Supplementary file 1 [file genes-14-00743-s001.zip › CRdist_shapeFiles/CRGorilla_Distribution_ActionPlan2014.qmd]

<!DOCTYPE qgis PUBLIC 'http://mrcc.com/qgis.dtd' 'SYSTEM'>
<qgis version="3.28.3-Firenze">
  <identifier></identifier>
  <parentidentifier></parentidentifier>
  <language></language>
  <type>dataset</type>
  <title></title>
  <abstract></abstract>
  <links/>
  <fees></fees>
  <encoding></encoding>
  <crs>
    <spatialrefsys nativeFormat="Wkt">
      <wkt>GEOGCRS["WGS 84",ENSEMBLE["World Geodetic System 1984 ensemble",MEMBER["World Geodetic System 1984 (Transit)"],MEMBER["World Geodetic System 1984 (G730)"],MEMBER["World Geodetic System 1984 (G873)"],MEMBER["World Geodetic System 1984 (G1150)"],MEMBER["World Geodetic System 1984 (G1674)"],MEMBER["World Geodetic System 1984 (G1762)"],ELLIPSOID["WGS 84",6378137,298.257223563,LENGTHUNIT["metre",1]],ENSEMBLEACCURACY[2.0]],PRIMEM["Greenwich",0,ANGLEUNIT["degree",0.0174532925199433]],CS[ellipsoidal,2],AXIS["geodetic latitude (Lat)",north,ORDER[1],ANGLEUNIT["degree",0.0174532925199433]],AXIS["geodetic longitude (Lon)",east,ORDER[2],ANGLEUNIT["degree",0.0174532925199433]],USAGE[SCOPE["Horizontal component of 3D system."],AREA["World."],BBOX[-90,-180,90,180]],ID["EPSG",4326]]</wkt>
      <proj4>+proj=longlat +datum=WGS84 +no_defs</proj4>
      <srsid>3452</srsid>
      <srid>4326</srid>
      <authid>EPSG:4326</authid>
      <description>WGS 84</description>
      <projectionacronym>longlat</projectionacronym>
      <ellipsoidacronym>EPSG:7030</ellipsoidacronym>
      <geographicflag>true</geographicflag>
    </spatialrefsys>
  </crs>
  <extent/>
</qgis>
