# Supplementary material for: Past Connectivity but Recent Inbreeding in Cross River Gorillas Determined Using Whole Genomes from Single Hairs
Source: Genes (Basel). 2023 Mar 18;14(3):743. doi: 10.3390/genes14030743 (PMC10048488; doi:10.3390/genes14030743)
Supplement: Supplementary file 1 [file genes-14-00743-s001.zip › STable_S1.xlsx]

## Sheet: Libraries
FinalID	IDBefore	SampleType	Study	Site	Site_ID	Species_before	Species_final	Country	Region	LibID	ProductionReads	MappedReads	WODupsReads	ReliableReads	MappedBases	Average_Coverage	hDNA_%	hDNA_%_Down600k	HuConTest_%	LowLim_HuConTest_gor	UppLim_HuConTest_gor	Reads_HuConTest	HuConTest_QC	BBSplit_QC	Pass_QC	Keep_after_relatedness	Sex_determination_Coverage	Set01_ANGSD_RawDataset	Set02_ANGSD_QC_4sp_hairblood	Set03_ANGSD_WLhairblood	Ser04_ANGSD_CRhairblood	Set05_ANGSD_QC_WLCRhair	Set06_ANGSD_QC_WLhair	Set07_ANGSD_QC_CRhair	GATK_HighCov dataset	GATK_Down10x dataset	Fst_ANGSD	BCFTools_RoH	PSMC	GONE	Het_ANGSD	Het_ANGSD_1x
Afi9	Afi9	Hair	Alvarez-Estape et al.	Afi Mountain Wildlife Sanctuary	Afi	Cross River	Cross River	Nigeria	Southeast Nigeria	LB043	396630419	23107623	20192212	19544076	1249303401	0.381803	4.92753	5.55067	61.851	56.443	67.259	5064	Discard	Yes	No	Yes	U	Yes	No	No	No	No	No	No	No	No	No	No	No	No	0.00111853	NA
Afi1	Afi1	Hair	Alvarez-Estape et al.	Afi Mountain Wildlife Sanctuary	Afi	Cross River	Cross River	Nigeria	Southeast Nigeria	LB035	342984774	8276214	7269517	6983253	395466987	0.12086	2.03602	2.385	9.917	3.569	16.265	1684	Discard	Yes	No	Yes	M	Yes	No	No	No	No	No	No	No	No	No	No	No	No	0.000110373	NA
Afi13	Afi13	Hair	Alvarez-Estape et al.	Afi Mountain Wildlife Sanctuary	Afi	Cross River	Cross River	Nigeria	Southeast Nigeria	LB047	315265158	14621767	12414332	12012086	1281714524	0.391708	3.81015	4.46717	5.017	2.969	7.064	6291	Discard	Yes	No	Yes	M	Yes	No	No	No	No	No	No	No	No	No	No	No	No	0.000381076	NA
Afi5	Afi5	Hair	Alvarez-Estape et al.	Afi Mountain Wildlife Sanctuary	Afi	Cross River	Cross River	Nigeria	Southeast Nigeria	LB039	342451828	14671998	12668042	12141852	757312980	0.231444	3.54556	3.98267	2.291	0.09	4.492	2881	Discard	NA	No	Yes	M	Yes	No	No	No	No	No	No	No	No	No	No	No	No	0.000189083	NA
Afi14	Afi14	Hair	Alvarez-Estape et al.	Afi Mountain Wildlife Sanctuary	Afi	Cross River	Cross River	Nigeria	Southeast Nigeria	LB048	410998642	26958593	23154927	22500402	2453768171	0.749902	5.47457	6.3565	1.517	0.813	2.22	9684	Discard	NA	No	Yes	M	Yes	No	No	No	No	No	No	No	No	No	No	No	No	0.000326785	NA
Afi7	Afi7	Hair	Alvarez-Estape et al.	Afi Mountain Wildlife Sanctuary	Afi	Cross River	Cross River	Nigeria	Southeast Nigeria	LB041	382936138	38516855	34279609	33117201	2119233175	0.647664	8.64823	9.7575	1.063	0.319	1.808	8267	Discard	NA	No	Yes	M	Yes	No	No	No	No	No	No	No	No	No	No	No	No	0.000238508	NA
Afi3	Afi3	Hair	Alvarez-Estape et al.	Afi Mountain Wildlife Sanctuary	Afi	Cross River	Cross River	Nigeria	Southeast Nigeria	LB037	451726388	8073547	7027889	6862074	1214631848	0.371207	1.51908	1.76933	0.893	0.016	1.77	4701	Keep	NA	No	Yes	M	Yes	No	No	No	No	No	No	No	No	No	No	No	No	0.000124432	NA
Afi16	Afi16	Hair	Alvarez-Estape et al.	Afi Mountain Wildlife Sanctuary	Afi	Cross River	Cross River	Nigeria	Southeast Nigeria	LB086	421380787	54278029	47240551	46071681	4711809616	1.43999	10.9335	12.7017	0.523	0	1.059	18690	Keep	NA	Yes	Yes	F	Yes	Yes	No	Yes	Yes	No	Yes	No	No	Yes	No	No	No	0.000331447	0.000222518
Afi10	Afi10	Hair	Alvarez-Estape et al.	Afi Mountain Wildlife Sanctuary	Afi	Cross River	Cross River	Nigeria	Southeast Nigeria	LB044	354168754	127155272	108611147	106149684	13645598031	4.17027	29.9715	33.829	0.455	0.179	0.731	59292	Keep	NA	Yes	Yes	F	Yes	Yes	No	Yes	Yes	No	Yes	No	No	No	No	No	No	0.000800881	0.000239258
Afi19	Afi19	Hair	Alvarez-Estape et al.	Afi Mountain Wildlife Sanctuary	Afi	Cross River	Cross River	Nigeria	Southeast Nigeria	LB089	347024535	19247841	16958822	16453171	1743648708	0.532881	4.74121	5.364	0.258	0	0.592	7746	Keep	NA	Yes	Yes	F	Yes	Yes	No	Yes	Yes	No	Yes	No	No	No	No	No	No	0.000171088	0.000171088
Afi17	Afi17	Hair	Alvarez-Estape et al.	Afi Mountain Wildlife Sanctuary	Afi	Cross River	Cross River	Nigeria	Southeast Nigeria	LB087	350356464	20175387	17160482	16800503	2694125938	0.823359	4.79526	5.2535	0.246	0	0.828	11392	Keep	NA	Yes	No	F	Yes	No	No	No	No	No	No	No	No	No	No	No	No	0.000189158	0.000189158
Afi12	Afi12	Hair	Alvarez-Estape et al.	Afi Mountain Wildlife Sanctuary	Afi	Cross River	Cross River	Nigeria	Southeast Nigeria	LB046	351711260	51882566	44091229	42841413	4259946475	1.30189	12.1808	14.8805	0.194	0.007	0.38	19612	Keep	NA	Yes	No	M	Yes	No	No	No	No	No	No	No	No	No	No	No	Yes	0.00037204	0.000266016
Afi11	Afi11	Hair	Alvarez-Estape et al.	Afi Mountain Wildlife Sanctuary	Afi	Cross River	Cross River	Nigeria	Southeast Nigeria	LB045	354813310	61667337	54342312	52852465	5700612695	1.74218	14.8959	16.7593	0.191	0.012	0.37	23516	Keep	NA	Yes	No	M	Yes	No	No	No	No	No	No	No	No	No	No	No	No	0.00045953	0.000265568
Afi2	Afi2	Hair	Alvarez-Estape et al.	Afi Mountain Wildlife Sanctuary	Afi	Cross River	Cross River	Nigeria	Southeast Nigeria	LB036	429044961	135312073	112241245	110078627	16875282328	5.1573	25.6567	29.8603	0.17	0	0.352	65695	Keep	NA	Yes	No	M	Yes	No	No	No	No	No	No	No	No	No	No	No	No	0.000783697	0.000193287
Afi4	Afi4	Hair	Alvarez-Estape et al.	Afi Mountain Wildlife Sanctuary	Afi	Cross River	Cross River	Nigeria	Southeast Nigeria	LB038	340348548	173014009	153699201	151169462	24461510236	7.47574	44.4161	49.2427	0.168	0.056	0.281	114902	Keep	NA	Yes	Yes	M	Yes	Yes	No	Yes	Yes	No	Yes	Yes	Yes	No	Yes	No	No	0.00101377	0.000204926
Afi6	Afi6	Hair	Alvarez-Estape et al.	Afi Mountain Wildlife Sanctuary	Afi	Cross River	Cross River	Nigeria	Southeast Nigeria	LB040	313125003	99889750	86527877	85248545	15240916030	4.65782	27.2251	30.7693	0.136	0.032	0.24	79474	Keep	NA	Yes	Yes	F	Yes	Yes	No	Yes	Yes	No	Yes	No	No	Yes	No	No	No	0.000701911	0.000162363
Afi8	Afi8	Hair	Alvarez-Estape et al.	Afi Mountain Wildlife Sanctuary	Afi	Cross River	Cross River	Nigeria	Southeast Nigeria	LB042	313990925	118132946	103430891	100598323	9779063957	2.9886	32.0386	36.0155	0.093	0.02	0.166	44074	Keep	NA	Yes	No	M	Yes	No	No	No	No	No	No	No	No	No	No	No	No	0.000589494	0.000249504
Afi15	Afi15	Hair	Alvarez-Estape et al.	Afi Mountain Wildlife Sanctuary	Afi	Cross River	Cross River	Nigeria	Southeast Nigeria	LB049	470000366	91467242	79171301	77072060	8172753710	2.4977	16.3983	18.8008	0.089	0	0.181	25867	Keep	NA	Yes	No	M	Yes	No	No	No	No	No	No	No	No	No	No	No	No	0.000513219	0.000238345
Afi20	Afi20	Hair	Alvarez-Estape et al.	Afi Mountain Wildlife Sanctuary	Afi	Cross River	Cross River	Nigeria	Southeast Nigeria	LB090	361137682	184202557	157434059	155043313	28247432817	8.63277	42.9319	39.6923	0.067	0.008	0.125	111298	Keep	NA	Yes	Yes	F	Yes	Yes	No	Yes	Yes	No	Yes	Yes	Yes	Yes	Yes	No	Yes	0.000940038	0.000191591
Afi18	Afi18	Hair	Alvarez-Estape et al.	Afi Mountain Wildlife Sanctuary	Afi	Cross River	Cross River	Nigeria	Southeast Nigeria	LB088	336016066	245053000	213968385	211212453	37628457094	11.4997	62.8578	72.0042	0.052	0	0.117	131423	Keep	NA	Yes	Yes	M	Yes	Yes	No	Yes	Yes	No	Yes	Yes	Yes	No	Yes	Yes	Yes	0.00106276	0.000186213
Bos1	Bos1	Hair	Alvarez-Estape et al.	CRNP-Boshi Extension	Bos	Cross River	Cross River	Nigeria	Southeast Nigeria	LB101	388538900	6993436	6153110	5936198	340762281	0.104141	1.52783	1.7825	16.814	6.861	26.767	1242	Discard	Yes	No	Yes	M	Yes	No	No	No	No	No	No	No	No	No	No	No	No	0.000131043	NA
Bos5	Bos5	Hair	Alvarez-Estape et al.	CRNP-Boshi Extension	Bos	Cross River	Cross River	Nigeria	Southeast Nigeria	LB105	613578273	13864770	11524646	11147245	817328495	0.249786	1.81676	2.236	11.056	0.142	21.971	2233	Discard	Yes	No	Yes	M	Yes	No	No	No	No	No	No	No	No	No	No	No	No	0.000278042	NA
Bos8	Bos8	Hair	Alvarez-Estape et al.	CRNP-Boshi Extension	Bos	Cross River	Cross River	Nigeria	Southeast Nigeria	LB108	302371361	6939669	6242156	6029424	532581699	0.162764	1.99405	2.28017	5.234	2.13	8.338	2522	Discard	Yes	No	Yes	F	Yes	No	No	No	No	No	No	No	No	No	No	No	No	0.000128328	NA
Bos6	Bos6	Hair	Alvarez-Estape et al.	CRNP-Boshi Extension	Bos	Cross River	Cross River	Nigeria	Southeast Nigeria	LB106	377865942	25578054	22489928	21705151	1169343130	0.357366	5.74414	6.70483	2.332	0.646	4.018	4502	Discard	NA	No	Yes	M	Yes	No	No	No	No	No	No	No	No	No	No	No	No	0.000212494	NA
Bos3	Bos3	Hair	Alvarez-Estape et al.	CRNP-Boshi Extension	Bos	Cross River	Cross River	Nigeria	Southeast Nigeria	LB103	459253766	9647174	8343096	8071377	528398190	0.161485	1.7575	2.08617	1.21	0.155	2.265	1736	Discard	NA	No	Yes	M	Yes	No	No	No	No	No	No	No	No	No	No	No	No	7.17726e-05	NA
Bos7	Bos7	Hair	Alvarez-Estape et al.	CRNP-Boshi Extension	Bos	Cross River	Cross River	Nigeria	Southeast Nigeria	LB107	666623193	38595250	34125492	33087777	2196834459	0.67138	4.96349	5.74567	0.507	0	2.559	5124	Keep	NA	Yes	Yes	F	Yes	Yes	No	Yes	Yes	No	Yes	No	No	Yes	No	No	No	0.000206534	0.000206534
Bos4	Bos4	Hair	Alvarez-Estape et al.	CRNP-Boshi Extension	Bos	Cross River	Cross River	Nigeria	Southeast Nigeria	LB104	402550985	19322726	16130798	15607910	1324111394	0.404665	3.87725	4.35083	0.505	0	1.059	4756	Keep	NA	No	Yes	M	Yes	No	No	No	No	No	No	No	No	No	No	No	No	0.000156045	NA
Bos10	Bos10	Hair	Alvarez-Estape et al.	CRNP-Boshi Extension	Bos	Cross River	Cross River	Nigeria	Southeast Nigeria	LB110	408751469	30553737	26624169	25852763	2569441698	0.785254	6.32481	7.027	0.4	0.099	0.701	9491	Keep	NA	Yes	Yes	F	Yes	Yes	No	Yes	Yes	No	Yes	No	No	Yes	No	No	No	0.000260149	0.000260149
Bos2	Bos2	Hair	Alvarez-Estape et al.	CRNP-Boshi Extension	Bos	Cross River	Cross River	Nigeria	Southeast Nigeria	LB102	324613271	11929916	9766903	9423014	859306537	0.262615	2.90284	3.4505	0.283	0	0.784	3536	Keep	NA	No	Yes	M	Yes	No	No	No	No	No	No	No	No	No	No	No	No	0.000101183	NA
Bos9	Bos9	Hair	Alvarez-Estape et al.	CRNP-Boshi Extension	Bos	Cross River	Cross River	Nigeria	Southeast Nigeria	LB109	402906958	67611937	58931371	57325194	5725869115	1.7499	14.2279	16.8085	0.178	0	0.371	21905	Keep	NA	Yes	Yes	F	Yes	Yes	No	Yes	Yes	No	Yes	No	No	Yes	No	No	No	0.000322348	0.000191721
CRN1	CRN1	Hair	Alvarez-Estape et al.	CRNP-Okwa Hills	CRNP	Cross River	Cross River	Nigeria	Southeast Nigeria	LB034	734153220	24361146	231220	222004	51334860	0.0156886	0.0302395	0.0291667	11.64	2.87	20.411	2034	Discard	Yes	No	Yes	M	Yes	No	No	No	No	No	No	No	No	No	No	No	No	0.000293877	NA
CRN1	CRN1	Hair	Alvarez-Estape et al.	CRNP-Okwa Hills	CRNP	Cross River	Cross River	Nigeria	Southeast Nigeria	LB034-2	734153220	24361146	231220	222004	51334860	0.0156886	0.0302395	0.0291667	11.64	2.87	20.411	2034	Discard	Yes	No	Yes	M	Yes	No	No	No	No	No	No	No	No	No	No	No	No	0.000187527	NA
Kag3	Kag3	Hair	Alvarez-Estape et al.	Kagwene Gorilla Sanctuary	Kag	Cross River	Cross River	Cameroon	Southwest Cameroon	LB003	473557397	9996712	8718874	8442628	584358020	0.178587	1.78281	2.219	59.898	51.264	68.532	2351	Discard	Yes	No	Yes	F	Yes	No	No	No	No	No	No	No	No	No	No	No	No	0.000756675	NA
Kag7	Kag7	Hair	Alvarez-Estape et al.	Kagwene Gorilla Sanctuary	Kag	Cross River	Cross River	Cameroon	Southwest Cameroon	LB007	384821683	2049711	1822049	1741885	96280856	0.0294246	0.452647	0.4915	12.914	0	36.102	301	Discard	Yes	No	Yes	F	Yes	No	No	No	No	No	No	No	No	No	No	No	No	5.33717e-12	NA
Kag15	Ken4	Hair	Alvarez-Estape et al.	Kagwene Gorilla Sanctuary	Kag	Cross River	Cross River	Cameroon	Southwest Cameroon	LB015	392895290	2094301	1730001	1632558	158434146	0.0484195	0.41552	0.458833	12.606	0.611	24.602	587	Discard	Yes	No	Yes	M	Yes	No	No	No	No	No	No	No	No	No	No	No	No	0	NA
Kag8	Kag8	Hair	Alvarez-Estape et al.	Kagwene Gorilla Sanctuary	Kag	Cross River	Cross River	Cameroon	Southwest Cameroon	LB008	673870272	7967924	6476616	6244063	455624197	0.139244	0.926597	1.18433	10.463	1.183	19.743	1251	Discard	Yes	No	Yes	M	Yes	No	No	No	No	No	No	No	No	No	No	No	No	0.000117156	NA
Kag20	Ken9	Hair	Alvarez-Estape et al.	Kagwene Gorilla Sanctuary	Kag	Cross River	Cross River	Cameroon	Southwest Cameroon	LB020	351767221	16191833	13783882	13347655	707801962	0.216313	3.79446	4.5615	5.014	2.261	7.768	3126	Discard	Yes	No	Yes	F	Yes	No	No	No	No	No	No	No	No	No	No	No	No	0.000162344	NA
Kag13	Ken2	Hair	Alvarez-Estape et al.	Kagwene Gorilla Sanctuary	Kag	Cross River	Cross River	Cameroon	Southwest Cameroon	LB013	362455533	12071312	10279185	9907959	512519897	0.156633	2.73357	3.215	3.236	0.693	5.779	1947	Discard	NA	No	Yes	M	Yes	No	No	No	No	No	No	No	No	No	No	No	No	8.87987e-05	NA
Kag4	Kag4	Hair	Alvarez-Estape et al.	Kagwene Gorilla Sanctuary	Kag	Cross River	Cross River	Cameroon	Southwest Cameroon	LB004	361468897	1741147	1533685	1474524	204589850	0.0625252	0.407926	0.472167	3.138	0	6.743	988	Discard	NA	No	Yes	M	Yes	No	No	No	No	No	No	No	No	No	No	No	No	2.11911e-05	NA
Kag16	Ken5	Hair	Alvarez-Estape et al.	Kagwene Gorilla Sanctuary	Kag	Cross River	Cross River	Cameroon	Southwest Cameroon	LB016	426370083	22125849	18678545	17999572	989337561	0.302354	4.22158	5.1395	2.692	0.507	4.877	3487	Discard	NA	No	Yes	M	Yes	No	No	No	No	No	No	No	No	No	No	No	No	0.000201378	NA
Kag6	Kag6	Hair	Alvarez-Estape et al.	Kagwene Gorilla Sanctuary	Kag	Cross River	Cross River	Cameroon	Southwest Cameroon	LB006	348466161	8741776	7577366	7327134	574422964	0.175551	2.10268	2.48267	1.93	0.343	3.517	2332	Discard	NA	No	Yes	F	Yes	No	No	No	No	No	No	No	No	No	No	No	No	8.22872e-05	NA
Kag10	Kag10	Hair	Alvarez-Estape et al.	Kagwene Gorilla Sanctuary	Kag	Cross River	Cross River	Cameroon	Southwest Cameroon	LB010	798659085	27642682	20004523	19244849	1894032215	0.57884	2.40965	3.12083	1.464	0.309	2.619	3548	Discard	NA	No	Yes	M	Yes	No	No	No	No	No	No	No	No	No	No	No	No	0.000256636	NA
Kag1	Kag1	Hair	Alvarez-Estape et al.	Kagwene Gorilla Sanctuary	Kag	Cross River	Cross River	Cameroon	Southwest Cameroon	LB001	339317791	9672210	8293212	7966448	594437672	0.181668	2.34778	2.78933	1.112	0	3.172	2516	Discard	NA	No	Yes	M	Yes	No	No	No	No	No	No	No	No	No	No	No	No	0.000113553	NA
Kag14	Ken3	Hair	Alvarez-Estape et al.	Kagwene Gorilla Sanctuary	Kag	Cross River	Cross River	Cameroon	Southwest Cameroon	LB014	358447630	53136246	46757530	45201145	2990610317	0.913968	12.6103	14.3713	0.794	0.317	1.27	12331	Keep	NA	Yes	Yes	F	Yes	Yes	No	Yes	Yes	No	Yes	No	No	No	No	No	No	0.000285819	0.000285819
Kag5	Kag5	Hair	Alvarez-Estape et al.	Kagwene Gorilla Sanctuary	Kag	Cross River	Cross River	Cameroon	Southwest Cameroon	LB005	890792093	135739212	115357635	111695262	8292626925	2.53433	12.5389	14.7142	0.3	0.033	0.566	13999	Keep	NA	Yes	No	F	Yes	No	No	No	No	No	No	No	No	No	No	No	No	0.000580024	0.00026596
Kag21	Ken10	Hair	Alvarez-Estape et al.	Kagwene Gorilla Sanctuary	Kag	Cross River	Cross River	Cameroon	Southwest Cameroon	LB021	354937674	30109513	24036732	23644077	4335628520	1.32502	6.66147	8.36167	0.253	0	0.563	24428	Keep	NA	Yes	Yes	F	Yes	Yes	No	Yes	Yes	No	Yes	No	No	Yes	No	No	No	0.000307421	0.000207515
Kag11	Kag11	Hair	Alvarez-Estape et al.	Kagwene Gorilla Sanctuary	Kag	Cross River	Cross River	Cameroon	Southwest Cameroon	LB011	360281880	37551445	32488881	31454653	2494063024	0.762217	8.73057	10.3263	0.246	0	0.596	10531	Keep	NA	Yes	Yes	F	Yes	Yes	No	Yes	Yes	No	Yes	No	No	No	No	No	No	0.00023979	0.00023979
Kag17	Ken6	Hair	Alvarez-Estape et al.	Kagwene Gorilla Sanctuary	Kag	Cross River	Cross River	Cameroon	Southwest Cameroon	LB017	387158527	8498274	7397891	7204949	983593330	0.300598	1.86098	2.15817	0.167	0	0.553	4198	Keep	NA	No	Yes	F	Yes	No	No	No	No	No	No	No	No	No	No	No	No	7.95916e-05	NA
Kag18	Ken7	Hair	Alvarez-Estape et al.	Kagwene Gorilla Sanctuary	Kag	Cross River	Cross River	Cameroon	Southwest Cameroon	LB018	350887757	191456793	168000294	165924797	33690497926	10.2962	47.2871	39.3047	0.057	0.032	0.081	129180	Keep	NA	Yes	Yes	F	Yes	Yes	No	Yes	Yes	No	Yes	Yes	Yes	Yes	Yes	Yes	Yes	0.000995664	0.00017936
Kag12	Ken1	Hair	Alvarez-Estape et al.	Kagwene Gorilla Sanctuary	Kag	Cross River	Cross River	Cameroon	Southwest Cameroon	LB012	395300930	256817745	221899497	219212861	44979014390	13.7462	55.4547	42.5335	0.04	0.026	0.054	139653	Keep	NA	Yes	Yes	F	Yes	Yes	No	Yes	Yes	No	Yes	Yes	Yes	Yes	Yes	Yes	Yes	0.00117815	0.000173413
Mbe10	Mbe10	Hair	Alvarez-Estape et al.	Mbe Mountains	Mbe	Cross River	Cross River	Nigeria	Southeast Nigeria	LB100	331206891	93966	82632	68989	4707421	0.00143865	0.0208296	0.023	73.333	33.742	100	15	Discard	Yes	No	Yes	U	Yes	No	No	No	No	No	No	No	No	No	No	No	No	0	NA
Mbe1	Mbe1	Hair	Alvarez-Estape et al.	Mbe Mountains	Mbe	Cross River	Chimpanzee	Nigeria	Southeast Nigeria	LB091	400231265	6983364	5670296	5499161	436023283	0.133254	1.374	1.66733	67.258	59.186	75.329	1918	Discard	Yes	No	Yes	F	Yes	No	No	No	No	No	No	No	No	No	No	No	No	0.000150982	NA
Mbe5	Mbe5	Hair	Alvarez-Estape et al.	Mbe Mountains	Mbe	Cross River	Chimpanzee	Nigeria	Southeast Nigeria	LB095	519411018	7667804	6712133	6538830	797730142	0.243796	1.25889	1.40167	62.72	57.215	68.226	2610	Discard	Yes	No	Yes	F	Yes	No	No	No	No	No	No	No	No	No	No	No	No	5.32264e-05	NA
Mbe6	Mbe6	Hair	Alvarez-Estape et al.	Mbe Mountains	Mbe	Cross River	Cross River	Nigeria	Southeast Nigeria	LB096	382031723	13362893	10209515	9830998	494655327	0.151173	2.57335	3.32283	5.68	1.292	10.067	1968	Discard	Yes	No	Yes	F	Yes	No	No	No	No	No	No	No	No	No	No	No	No	0.000123046	NA
Mbe4	Mbe4	Hair	Alvarez-Estape et al.	Mbe Mountains	Mbe	Cross River	Cross River	Nigeria	Southeast Nigeria	LB094	925915704	18312652	15616461	15043812	969373470	0.296253	1.62475	1.866	1.748	0.125	3.372	1430	Discard	NA	No	Yes	M	Yes	No	No	No	No	No	No	No	No	No	No	No	No	0.000126144	NA
Mbe7	Mbe7	Hair	Alvarez-Estape et al.	Mbe Mountains	Mbe	Cross River	Cross River	Nigeria	Southeast Nigeria	LB097	429981990	81576621	71260076	69120700	4522551166	1.38215	16.0753	19.1322	0.719	0.298	1.14	16946	Keep	NA	Yes	Yes	M	Yes	Yes	No	Yes	Yes	No	Yes	No	No	Yes	No	No	No	0.000316872	0.000219308
Mbe8	Mbe8	Hair	Alvarez-Estape et al.	Mbe Mountains	Mbe	Cross River	Cross River	Nigeria	Southeast Nigeria	LB098	347797192	24209044	21052534	20554589	2839113147	0.867669	5.90994	6.93267	0.321	0.003	0.64	13361	Keep	NA	Yes	Yes	F	Yes	Yes	No	Yes	Yes	No	Yes	No	No	Yes	No	No	No	0.000197033	0.000197033
Mbe9	Mbe9	Hair	Alvarez-Estape et al.	Mbe Mountains	Mbe	Cross River	Cross River	Nigeria	Southeast Nigeria	LB099	427612916	10286528	9010755	8716411	912312353	0.278814	2.03839	2.2545	0.282	0	0.757	3194	Keep	NA	No	Yes	F	Yes	No	No	No	No	No	No	No	No	No	No	No	No	9.77471e-05	NA
Mbe2	Mbe2	Hair	Alvarez-Estape et al.	Mbe Mountains	Mbe	Cross River	Cross River	Nigeria	Southeast Nigeria	LB092	400068330	171305248	147771343	145473453	22920316055	7.00474	36.3622	29.712	0.053	0.005	0.1	77452	Keep	NA	Yes	Yes	F	Yes	Yes	No	Yes	Yes	No	Yes	Yes	Yes	Yes	Yes	No	Yes	0.000851154	0.000181169
Tak2	Tak2	Hair	Alvarez-Estape et al.	Takamanda NP	Tak	Cross River	HumanContaminated	Cameroon	Southwest Cameroon	LB112	384995960	954617	852311	827978	108750026	0.0332354	0.215061	0.248	99.062	95.508	100	533	Discard	Yes	No	Yes	M	Yes	No	No	No	No	No	No	No	No	No	No	No	No	9.47459e-06	NA
Tak1	Tak1	Hair	Alvarez-Estape et al.	Takamanda NP	Tak	Cross River	Chimpanzee	Cameroon	Southwest Cameroon	LB111	411517226	65051044	56212664	54813754	5379466353	1.64403	13.3199	14.8563	62.629	60.556	64.702	21963	Discard	Yes	No	Yes	M	Yes	No	No	No	No	No	No	No	No	No	No	No	No	0.000398751	NA
Tak6	Tak6	Hair	Alvarez-Estape et al.	Takamanda NP	Tak	Cross River	Chimpanzee	Cameroon	Southwest Cameroon	LB116	347988885	12706472	11518841	11192623	1129193640	0.345096	3.21637	3.62567	62.142	57.431	66.853	5518	Discard	Yes	No	Yes	F	Yes	No	No	No	No	No	No	No	No	No	No	No	No	0.000112216	NA
Tak3	Tak3	Hair	Alvarez-Estape et al.	Takamanda NP	Tak	Cross River	Cross River	Cameroon	Southwest Cameroon	LB113	340760122	53809752	46700789	45239217	3405240624	1.04068	13.276	14.5857	3.342	2.218	4.466	14157	Discard	NA	No	Yes	F	Yes	No	No	No	No	No	No	No	No	No	No	No	No	0.000568502	NA
Tak4	Tak4	Hair	Alvarez-Estape et al.	Takamanda NP	Tak	Cross River	Cross River	Cameroon	Southwest Cameroon	LB114	397070650	106539729	94283315	91214504	5365787202	1.63985	22.9719	25.8918	1.51	0.789	2.232	20617	Discard	NA	No	Yes	M	Yes	No	No	No	No	No	No	No	No	No	No	No	No	0.000601985	NA
naA4	nan6	Hair	Alvarez-Estape et al.	Unknown_1	Unk1	Unknown	Western lowland	Cameroon	Unknown	LB025	354916905	6580907	5623937	5450813	622140394	0.190134	1.5358	1.7845	31.662	24.134	39.19	2652	Discard	Yes	No	Yes	F	Yes	No	No	No	No	No	No	No	No	No	No	No	No	0.000696597	NA
naA1	nan3	Hair	Alvarez-Estape et al.	Unknown_1	Unk1	Unknown	Western lowland	Cameroon	Unknown	LB022	387204661	9704368	8553948	8242566	511990966	0.156471	2.12874	2.52767	27.043	19.264	34.821	2214	Discard	Yes	No	Yes	M	Yes	No	No	No	No	No	No	No	No	No	No	No	No	0.00032874	NA
naA3	nan5	Hair	Alvarez-Estape et al.	Unknown_1	Unk1	Unknown	Western lowland	Cameroon	Unknown	LB024	321402211	7595345	6973033	6825943	1171431770	0.358004	2.1238	2.33333	1.343	0	2.794	5880	Discard	NA	No	Yes	F	Yes	No	No	No	No	No	No	No	No	No	No	No	No	0.000171324	NA
naA2	nan4	Hair	Alvarez-Estape et al.	Unknown_1	Unk1	Unknown	Western lowland	Cameroon	Unknown	LB023	432397323	294491934	261877356	258464540	45232474309	13.8236	59.7748	43.6183	0.05	0.027	0.072	123346	Keep	NA	Yes	Yes	F	Yes	Yes	Yes	No	Yes	Yes	No	Yes	Yes	No	Yes	Yes	Yes	0.00154861	0.000243683
naB1	nan1	Hair	Alvarez-Estape et al.	Unknown_2	Unk2	Unknown	Chimpanzee	Democratic Republic of Congo	Unknown	LB032	532458870	23704079	19387354	18963157	2363224606	0.722231	3.56143	4.3325	61.288	56.574	66.001	8520	Discard	Yes	No	Yes	M	Yes	No	No	No	No	No	No	No	No	No	No	No	No	0.000226583	NA
naC5	Bai12	Hair	Alvarez-Estape et al.	Unknown_3	Unk3	Unknown	Grauer's	Central African Republic	Unknown	LB073	428813838	58347799	51918444	50193798	2939820127	0.898446	11.7053	13.1615	19.56	15.713	23.407	10852	Discard	Yes	No	Yes	F	Yes	No	No	No	No	No	No	No	No	No	No	No	No	0.00173073	NA
naC1	Bai8	Hair	Alvarez-Estape et al.	Unknown_3	Unk3	Unknown	Grauer's	Central African Republic	Unknown	LB069	418564555	15742018	13709446	13176314	921479570	0.281616	3.14798	3.646	0.693	0	1.498	2886	Keep	NA	No	Yes	M	Yes	No	No	No	No	No	No	No	No	No	No	No	No	0.000143175	NA
naC2	Bai9	Hair	Alvarez-Estape et al.	Unknown_3	Unk3	Unknown	Grauer's	Central African Republic	Unknown	LB070	391676433	1178791	1059031	1024301	131313472	0.040131	0.261517	0.28	0.37	0	2.268	540	Keep	NA	No	Yes	M	Yes	No	No	No	No	No	No	No	No	No	No	No	No	2.24072e-05	NA
naC3	Bai10	Hair	Alvarez-Estape et al.	Unknown_3	Unk3	Unknown	Grauer's	Central African Republic	Unknown	LB071	324176936	45857942	40872841	39624937	3290489919	1.00562	12.2232	13.7243	0.09	0	0.268	14389	Keep	NA	Yes	Yes	F	Yes	Yes	No	No	No	No	No	No	No	No	No	No	No	0.000216498	NA
Bai1	Bai13	Hair	Alvarez-Estape et al.	Bai Hokou	Bai	Western lowland	Western lowland	Central African Republic	South CAR	LB076	408410277	14716680	12684276	12302002	1266232176	0.386976	3.01217	3.59167	7.671	4.856	10.486	5030	Discard	Yes	No	Yes	M	Yes	No	No	No	No	No	No	No	No	No	No	No	No	0.000578335	NA
Bai2	Bai14	Hair	Alvarez-Estape et al.	Bai Hokou	Bai	Western lowland	Western lowland	Central African Republic	South CAR	LB077	389096426	16535363	14996894	14451956	888743847	0.271611	3.71424	3.814	4.326	0.699	7.954	3235	Discard	NA	No	Yes	M	Yes	No	No	No	No	No	No	No	No	No	No	No	No	0.000207864	NA
Bai9	Bai21	Hair	Alvarez-Estape et al.	Bai Hokou	Bai	Western lowland	Western lowland	Central African Republic	South CAR	LB084	321871898	4686820	4184778	4022354	361195149	0.110386	1.24968	1.444	4.197	1.375	7.019	1787	Discard	NA	No	Yes	M	Yes	No	No	No	No	No	No	No	No	No	No	No	No	0.000125155	NA
Bai10	Bai22	Hair	Alvarez-Estape et al.	Bai Hokou	Bai	Western lowland	Western lowland	Central African Republic	South CAR	LB085	488343796	17909435	15947013	15335537	938715836	0.286883	3.14032	3.57333	3.997	0.889	7.105	2577	Discard	NA	No	Yes	M	Yes	No	No	No	No	No	No	No	No	No	No	No	No	0.000335908	NA
Bai8	Bai20	Hair	Alvarez-Estape et al.	Bai Hokou	Bai	Western lowland	Western lowland	Central African Republic	South CAR	LB083	315671256	1187145	1091593	1035261	74977052	0.0229139	0.327955	0.373333	2.667	0	7.244	300	Discard	NA	No	Yes	M	Yes	No	No	No	No	No	No	No	No	No	No	No	No	1.64219e-07	NA
Bai5	Bai17	Hair	Alvarez-Estape et al.	Bai Hokou	Bai	Western lowland	Western lowland	Central African Republic	South CAR	LB080	366133121	18723708	16548118	15948184	1107629784	0.338506	4.35584	4.6505	1.475	0.416	2.534	4269	Discard	NA	No	Yes	M	Yes	No	No	No	No	No	No	No	No	No	No	No	No	0.000248012	NA
Bai6	Bai18	Hair	Alvarez-Estape et al.	Bai Hokou	Bai	Western lowland	Western lowland	Central African Republic	South CAR	C81	647251448	64486158	49714899	48721757	6112722109	1.86812	7.52749	8.7495	0.27	0.244	0.296	4893316	Keep	NA	Yes	Yes	M	Yes	Yes	Yes	No	Yes	Yes	No	No	No	No	No	No	No	0.000652786	0.000393189
Bai7	Bai19	Hair	Alvarez-Estape et al.	Bai Hokou	Bai	Western lowland	Western lowland	Central African Republic	South CAR	LB082	338799332	9929604	8743930	8459415	988391535	0.302065	2.49688	2.827	0.181	0	0.509	4405	Keep	NA	No	Yes	M	Yes	No	No	No	No	No	No	No	No	No	No	No	No	0.00016105	NA
Den2	Den7	Hair	Alvarez-Estape et al.	Deng Deng	Den	Western lowland	Western lowland	Cameroon	South Cameroon	LB027	415783433	20632427	17762764	17202583	1182443900	0.36137	4.13739	5.0895	5.745	2.558	8.931	5081	Discard	Yes	No	Yes	F	Yes	No	No	No	No	No	No	No	No	No	No	No	No	0.00034693	NA
Den1	Den6	Hair	Alvarez-Estape et al.	Deng Deng	Den	Western lowland	Western lowland	Cameroon	South Cameroon	LB026	506102063	23838104	21259411	20497008	1527868496	0.466936	4.04998	4.57717	1.699	0.465	2.933	4587	Discard	NA	No	Yes	M	Yes	No	No	No	No	No	No	No	No	No	No	No	No	0.000332767	NA
Den6	Den11	Hair	Alvarez-Estape et al.	Deng Deng	Den	Western lowland	Western lowland	Cameroon	South Cameroon	LB031	409042821	44197103	39450466	38136540	2283477581	0.697859	9.32336	10.6892	0.541	0	1.219	8125	Keep	NA	Yes	Yes	F	Yes	Yes	Yes	No	Yes	Yes	No	No	No	No	No	No	No	0.000269432	0.000269432
Den5	Den10	Hair	Alvarez-Estape et al.	Deng Deng	Den	Western lowland	Western lowland	Cameroon	South Cameroon	LB030	323791922	38318856	32708821	31797167	3304422921	1.00987	9.82025	11.406	0.265	0	0.658	16585	Keep	NA	Yes	Yes	F	Yes	Yes	Yes	No	Yes	Yes	No	No	No	Yes	No	No	No	0.000455833	0.000455833
Den4	Den9	Hair	Alvarez-Estape et al.	Deng Deng	Den	Western lowland	Western lowland	Cameroon	South Cameroon	LB029	418987768	40932414	35751239	34960639	4305141400	1.31571	8.34407	9.2895	0.206	0	0.44	17486	Keep	NA	Yes	Yes	M	Yes	Yes	Yes	No	Yes	Yes	No	No	No	Yes	No	No	No	0.000376736	0.000283055
Den3	Den8	Hair	Alvarez-Estape et al.	Deng Deng	Den	Western lowland	Western lowland	Cameroon	South Cameroon	LB028	345535176	71094176	64127007	63136387	10201564598	3.11773	18.2721	20.017	0.049	0	0.134	48916	Keep	NA	Yes	Yes	F	Yes	Yes	Yes	No	Yes	Yes	No	No	No	Yes	No	No	No	0.000769117	0.000263662
Lob1	Lob6	Hair	Alvarez-Estape et al.	Lobéké	Lob	Western lowland	Western lowland	Cameroon	South Cameroon	LB050	363676395	6726703	6068989	5911793	731220515	0.22347	1.62556	1.719	82.804	78.688	86.92	2867	Discard	Yes	No	Yes	M	Yes	No	No	No	No	No	No	No	No	No	No	No	No	0.000230894	NA
Lob10	Lob15	Hair	Alvarez-Estape et al.	Lobéké	Lob	Western lowland	Western lowland	Cameroon	South Cameroon	LB059	349887590	20362007	17980126	17524550	2121685209	0.648414	5.00862	5.67683	67.47	64.265	70.674	9913	Discard	Yes	No	Yes	M	Yes	No	No	No	No	No	No	No	No	No	No	No	No	0.00220309	NA
Lob2	Lob7	Hair	Alvarez-Estape et al.	Lobéké	Lob	Western lowland	Western lowland	Cameroon	South Cameroon	LB051	408390121	3826620	3317914	3174991	209693813	0.0640851	0.777441	0.899	51.843	36.052	67.635	867	Discard	Yes	No	Yes	M	Yes	No	No	No	No	No	No	No	No	No	No	No	No	0.000120515	NA
Lob3	Lob8	Hair	Alvarez-Estape et al.	Lobéké	Lob	Western lowland	Western lowland	Cameroon	South Cameroon	LB052	422987648	21842422	18564046	17904084	1363320886	0.416648	4.23277	4.9605	15.383	9.34	21.426	5021	Discard	Yes	No	Yes	M	Yes	No	No	No	No	No	No	No	No	No	No	No	No	0.000795	NA
Lob5	Lob10	Hair	Alvarez-Estape et al.	Lobéké	Lob	Western lowland	Western lowland	Cameroon	South Cameroon	LB054	385515418	7300243	6470329	6233968	522993104	0.159833	1.61705	1.81683	7.873	3.17	12.576	1956	Discard	Yes	No	Yes	M	Yes	No	No	No	No	No	No	No	No	No	No	No	No	0.000196913	NA
Lob9	Lob14	Hair	Alvarez-Estape et al.	Lobéké	Lob	Western lowland	Western lowland	Cameroon	South Cameroon	LB058	384066552	4449193	3992373	3813684	244782642	0.0748086	0.992975	1.1475	6.787	0	16.306	884	Discard	Yes	No	Yes	M	Yes	No	No	No	No	No	No	No	No	No	No	No	No	0.000110826	NA
Lob7	Lob12	Hair	Alvarez-Estape et al.	Lobéké	Lob	Western lowland	Western lowland	Cameroon	South Cameroon	LB056	422122282	14878487	13169896	12663818	633260873	0.193532	3.00004	3.47733	5.532	0.749	10.315	2115	Discard	Yes	No	Yes	M	Yes	No	No	No	No	No	No	No	No	No	No	No	No	0.000181652	NA
Lob4	Lob9	Hair	Alvarez-Estape et al.	Lobéké	Lob	Western lowland	Western lowland	Cameroon	South Cameroon	LB053	330163467	36870534	32775423	31847462	3130721674	0.956788	9.64597	10.7027	0.27	0.044	0.495	13718	Keep	NA	Yes	Yes	F	Yes	Yes	Yes	No	Yes	Yes	No	No	No	No	No	No	No	0.000354837	0.000354837
MoA3	MoA3	Hair	Alvarez-Estape et al.	Monte Alen	MoA	Western lowland	Western lowland	Equatorial Guinea	Equatorial Guinea	LB062	475957184	8584653	7597190	7283954	399475069	0.122085	1.53038	1.70633	6.339	0.661	12.017	1057	Discard	Yes	No	Yes	M	Yes	No	No	No	No	No	No	No	No	No	No	No	No	0.000166417	NA
MoA1	MoA1	Hair	Alvarez-Estape et al.	Monte Alen	MoA	Western lowland	Western lowland	Equatorial Guinea	Equatorial Guinea	LB060	346744886	40021798	32695776	31653012	2883675906	0.881288	9.12862	10.5688	1.986	0.824	3.148	11367	Discard	NA	No	Yes	M	Yes	No	No	No	No	No	No	No	No	No	No	No	No	0.000657602	NA
MoA9	MoA9	Hair	Alvarez-Estape et al.	Monte Alen	MoA	Western lowland	Western lowland	Equatorial Guinea	Equatorial Guinea	LB068	407895661	5157305	4506965	4308870	240066379	0.0733673	1.05637	1.1895	1.453	0	5.095	757	Discard	NA	No	Yes	M	Yes	No	No	No	No	No	No	No	No	No	No	No	No	2.70891e-06	NA
MoA2	MoA2	Hair	Alvarez-Estape et al.	Monte Alen	MoA	Western lowland	Western lowland	Equatorial Guinea	Equatorial Guinea	C61	477424803	224180929	152094978	147091526	10560502797	3.22742	30.8094	23.6507	0.62	0.571	0.669	5396591	Keep	NA	Yes	Yes	M	Yes	Yes	Yes	No	Yes	Yes	No	No	No	Yes	No	No	No	0.00109292	0.00055265
MoA6	MoA6	Hair	Alvarez-Estape et al.	Monte Alen	MoA	Western lowland	Western lowland	Equatorial Guinea	Equatorial Guinea	C65	575767843	50372072	44824547	43213774	2839184496	0.86769	7.50542	7.459	0.474	0.451	0.497	3659376	Keep	NA	Yes	Yes	M	Yes	Yes	Yes	No	Yes	Yes	No	No	No	Yes	No	No	No	0.000489734	0.000489734
MoA8	MoA8	Hair	Alvarez-Estape et al.	Monte Alen	MoA	Western lowland	Western lowland	Equatorial Guinea	Equatorial Guinea	LB067	358562590	4340038	3813974	3692672	377136486	0.115258	1.02985	1.2005	0.472	0	3.504	1695	Keep	NA	No	Yes	F	Yes	No	No	No	No	No	No	No	No	No	No	No	No	7.81485e-05	NA
MoA5	MoA5	Hair	Alvarez-Estape et al.	Monte Alen	MoA	Western lowland	Western lowland	Equatorial Guinea	Equatorial Guinea	LB064	398684861	31606850	28144766	27211542	2132051605	0.651582	6.82533	7.58983	0.297	0	0.737	7393	Keep	NA	Yes	Yes	F	Yes	Yes	Yes	No	Yes	Yes	No	No	No	No	No	No	No	0.000278953	0.000278953
MoA4	MoA4	Hair	Alvarez-Estape et al.	Monte Alen	MoA	Western lowland	Western lowland	Equatorial Guinea	Equatorial Guinea	LB063	456207219	45537511	39161607	37950153	3320996953	1.01494	8.31862	9.578	0.281	0	0.639	11013	Keep	NA	Yes	Yes	M	Yes	Yes	Yes	No	Yes	Yes	No	No	No	Yes	No	No	No	0.000510992	0.000510992
MoA7	MoA7	Hair	Alvarez-Estape et al.	Monte Alen	MoA	Western lowland	Western lowland	Equatorial Guinea	Equatorial Guinea	LB066	360364442	23519929	19153167	18630364	1830450847	0.559409	5.16987	6.31583	0.134	0	0.324	8232	Keep	NA	Yes	Yes	F	Yes	Yes	Yes	No	Yes	Yes	No	No	No	No	No	No	No	0.000276646	0.000276646
Dou1	Dou1	Hair	Alvarez-Estape et al.	Mt Doudou	Dou	Western lowland	Western lowland	Gabon	Southwest Gabon	LB074	381257533	5946208	5374039	5153510	278201334	0.0850218	1.35171	1.533	0.976	0	2.796	1025	Keep	NA	No	Yes	M	Yes	No	No	No	No	No	No	No	No	No	No	No	No	2.76009e-05	NA
Nga12	Nga59	Hair	Alvarez-Estape et al.	Ngaga Camp	Nga	Western lowland	HumanContaminated	Republic of the Congo	Southwest RepublicCongo	L1459B1	159481657	1165492	997115	972458	82531309	0.0252226	0.609762	0.4935	98.269	97.934	98.603	132945	Discard	Yes	No	Yes	M	Yes	No	No	No	No	No	No	No	No	No	No	No	No	1.49857e-09	NA
Nga2	Nga49	Hair	Alvarez-Estape et al.	Ngaga Camp	Nga	Western lowland	Western lowland	Republic of the Congo	Southwest RepublicCongo	L1449A1	139650638	21524461	19562777	19053623	1630556689	0.498319	13.6438	9.16967	67.904	66.377	69.432	2730819	Discard	Yes	No	Yes	F	Yes	No	No	No	No	No	No	No	No	No	No	No	No	0.00170793	NA
Nga4	Nga51	Hair	Alvarez-Estape et al.	Ngaga Camp	Nga	Western lowland	Western lowland	Republic of the Congo	Southwest RepublicCongo	L1451A2	247109298	12750193	11534910	11200015	1451093325	0.443472	4.53241	3.31117	27.964	25.447	30.481	1591827	Discard	Yes	No	Yes	M	Yes	No	No	No	No	No	No	No	No	No	No	No	No	0.000754717	NA
Nga1	Nga48	Hair	Alvarez-Estape et al.	Ngaga Camp	Nga	Western lowland	Western lowland	Republic of the Congo	Southwest RepublicCongo	L1448A1	150857951	4994068	4699393	4578320	661410418	0.202135	3.03485	2.4035	15.034	13.854	16.214	1285100	Discard	Yes	No	Yes	M	Yes	No	No	No	No	No	No	No	No	No	No	No	No	0.000561536	NA
Nga7	Nga54	Hair	Alvarez-Estape et al.	Ngaga Camp	Nga	Western lowland	Western lowland	Republic of the Congo	Southwest RepublicCongo	L1454A1	148752143	14604174	10898779	10503522	937137380	0.286401	7.06109	5.46533	8.291	7.291	9.292	597676	Discard	Yes	No	Yes	M	Yes	No	No	No	No	No	No	No	No	No	No	No	No	0.000249083	NA
Nga10	Nga57	Hair	Alvarez-Estape et al.	Ngaga Camp	Nga	Western lowland	Western lowland	Republic of the Congo	Southwest RepublicCongo	L1457A1	153065983	12984019	10245117	9902833	1192985112	0.364591	6.46965	5.69217	5.1	4.797	5.404	1163485	Discard	Yes	No	Yes	M	Yes	No	No	No	No	No	No	No	No	No	No	No	No	0.00022045	NA
Nga8	Nga55	Hair	Alvarez-Estape et al.	Ngaga Camp	Nga	Western lowland	Western lowland	Republic of the Congo	Southwest RepublicCongo	L1455A1	174157138	31239757	26682537	25769069	2143568131	0.655101	14.7964	11.7535	4.378	4.007	4.748	2401424	Discard	NA	No	Yes	F	Yes	No	No	No	No	No	No	No	No	No	No	No	No	0.000547105	NA
Nga6	Nga53	Hair	Alvarez-Estape et al.	Ngaga Camp	Nga	Western lowland	Western lowland	Republic of the Congo	Southwest RepublicCongo	L1453A1	132604550	7161451	6143656	5899847	616827348	0.18851	4.4492	3.30233	2.953	2.672	3.234	967032	Discard	NA	No	Yes	M	Yes	No	No	No	No	No	No	No	No	No	No	No	No	0.000242865	NA
Nga9	Nga56	Hair	Alvarez-Estape et al.	Ngaga Camp	Nga	Western lowland	Western lowland	Republic of the Congo	Southwest RepublicCongo	L1456A1	161840897	53180610	44525516	43341803	5052810922	1.5442	26.7805	25.3708	0.921	0.837	1.006	4754387	Keep	NA	Yes	Yes	F	Yes	Yes	Yes	No	Yes	Yes	No	No	No	Yes	No	No	No	0.000619673	0.00043278
Nga5	Nga52	Hair	Alvarez-Estape et al.	Ngaga Camp	Nga	Western lowland	Western lowland	Republic of the Congo	Southwest RepublicCongo	L1452A1	157233418	44325843	31467815	30697521	4438184050	1.35636	19.5235	17.86	0.842	0.774	0.91	2398611	Keep	NA	Yes	Yes	M	Yes	Yes	Yes	No	Yes	Yes	No	No	No	Yes	No	No	No	0.000394833	0.000297963
Nga3	Nga50	Hair	Alvarez-Estape et al.	Ngaga Camp	Nga	Western lowland	Western lowland	Republic of the Congo	Southwest RepublicCongo	L1450A1	161422717	91431082	90804079	89125454	14822434724	4.52992	55.2125	39.9603	0.107	0.1	0.114	6783743	Keep	NA	Yes	Yes	F	Yes	Yes	Yes	No	Yes	Yes	No	No	No	Yes	No	No	No	0.00104052	0.000328144
Ggd-Nyango	Ggd-Nyango	Blood	Prado-Martinez et al. 2013	West Africa	-	Cross River	Cross River	Cameroon	West Africa	Ggd-Nyango	NA	NA	NA	NA	NA	14.39	NA	NA	0.029	0.025	0.033	6963051	Keep	NA	Yes	Yes	NA	Yes	Yes	No	Yes	No	No	No	Yes	Yes	No	Yes	Yes	Yes	0.00109489	0.000201866
Gbg-Pinga	Gbg-Pinga	Blood	Xue et al. 2015	DRC	-	Grauer's	Grauer's	DRC	Unknown	Gbg-Pinga	NA	NA	NA	NA	NA	16.99	NA	NA	0.024	0.023	0.025	6962430	Keep	NA	Yes	Yes	NA	Yes	Yes	No	No	No	No	No	Yes	Yes	No	Yes	No	Yes	0.000705441	0.000139192
Gbg-Itebero	Gbg-Itebero	Blood	Xue et al. 2015	Kahuzi-Biega NP	-	Grauer's	Grauer's	DRC	SouthELDistribution	Gbg-Itebero	NA	NA	NA	NA	NA	22.9	NA	NA	0.038	0.037	0.04	6967065	Keep	NA	Yes	Yes	NA	Yes	Yes	No	No	No	No	No	Yes	Yes	No	Yes	No	Yes	0.000822545	0.00013173
Gbg-Mkubwa	Gbg-Mkubwa	Blood	Xue et al. 2015	Tulakwa	-	Grauer's	Grauer's	DRC	CentralELDistribution	Gbg-Mkubwa	NA	NA	NA	NA	NA	12.57	NA	NA	0.024	0.023	0.026	6961808	Keep	NA	Yes	Yes	NA	Yes	Yes	No	No	No	No	No	Yes	Yes	No	Yes	Yes	Yes	0.000705465	0.000129731
Gbg-Ntabwoba	Gbg-Ntabwoba	Blood	Xue et al. 2015	Walikale	-	Grauer's	Grauer's	DRC	EastCentralELDistribution	Gbg-Ntabwoba	NA	NA	NA	NA	NA	22.12	NA	NA	0.033	0.03	0.035	6967078	Keep	NA	Yes	Yes	NA	Yes	Yes	No	No	No	No	No	Yes	Yes	No	Yes	No	Yes	0.000798697	0.000148167
Gbg-Dunia	Gbg-Dunia	Blood	Xue et al. 2015	Walikale	-	Grauer's	Grauer's	DRC	EastCentralELDistribution	Gbg-Dunia	NA	NA	NA	NA	NA	20.93	NA	NA	0.028	0.026	0.029	6964041	Keep	NA	Yes	Yes	NA	Yes	Yes	No	No	No	No	No	Yes	Yes	No	Yes	No	Yes	0.000772751	0.00016234
Gbg-Tumani	Gbg-Tumani	Blood	Xue et al. 2015	Walikale	-	Grauer's	Grauer's	DRC	EastCentralELDistribution	Gbg-Tumani	NA	NA	NA	NA	NA	19.3	NA	NA	0.02	NA	NA	NA	Keep	NA	Yes	No	NA	No	No	No	No	No	No	No	Yes	Yes	No	Yes	No	No	NA	0.000119882
Gbb-Imfura	Gbb-Imfura	Blood	Xue et al. 2015	Rwanda - Pablo group	-	Mountain Gorilla	Mountain	Rwanda	Rwanda	Gbb-Imfura	NA	NA	NA	NA	NA	25.26	NA	NA	0.017	0.016	0.019	6967830	Keep	NA	Yes	Yes	NA	Yes	Yes	No	No	No	No	No	Yes	Yes	No	Yes	No	Yes	0.000872268	0.000128737
Gbb-Zirikana	Gbb-Zirikana	Blood	Xue et al. 2015	Rwanda - Umubano group	-	Mountain Gorilla	Mountain	Rwanda	Rwanda	Gbb-Zirikana	NA	NA	NA	NA	NA	24.18	NA	NA	0.022	0.02	0.023	6967393	Keep	NA	Yes	Yes	NA	Yes	Yes	No	No	No	No	No	Yes	Yes	No	Yes	No	Yes	0.000802366	0.000135783
Gbb-Turimaso	Gbb-Turimaso	Blood	Xue et al. 2015	Virunga NP	-	Mountain Gorilla	Mountain	Rwanda	Rwanda	Gbb-Turimaso	NA	NA	NA	NA	NA	18.56	NA	NA	0.033	NA	NA	NA	Keep	NA	Yes	No	NA	No	No	No	No	No	No	No	Yes	Yes	No	Yes	No	No	NA	0.000162619
Gbb-Maisha	Gbb-Maisha	Blood	Xue et al. 2015	Virunga NP	-	Mountain Gorilla	Mountain	DRC	Unknown	Gbb-Maisha	NA	NA	NA	NA	NA	17.67	NA	NA	0.03	0.029	0.032	6964802	Keep	NA	Yes	Yes	NA	Yes	Yes	No	No	No	No	No	Yes	Yes	No	Yes	Yes	Yes	0.000845108	0.000151008
Gbb-Tuck	Gbb-Tuck	Blood	Xue et al. 2015	Virunga NP	-	Mountain Gorilla	Mountain	Rwanda	Rwanda	Gbb-Tuck	NA	NA	NA	NA	NA	26.01	NA	NA	0.022	NA	NA	NA	Keep	NA	Yes	No	NA	No	No	No	No	No	No	No	Yes	Yes	No	Yes	No	No	NA	0.000136512
Ggg-Banjo	Ggg-Banjo	Blood	Prado-Martinez et al. 2013	Cameroon	-	Western lowland	Western lowland	Cameroon	Unknown	Ggg-Banjo	NA	NA	NA	NA	NA	18.41	NA	NA	0.13	0.126	0.134	7026761	Keep	NA	Yes	Yes	NA	Yes	Yes	Yes	No	No	No	No	Yes	Yes	No	Yes	No	Yes	0.00159271	0.000255003
Ggg-Akiba-Beri	Ggg-Akiba-Beri	Blood	Prado-Martinez et al. 2013	Cameroon	-	Western lowland	Western lowland	Cameroon	Unknown	Ggg-Akiba-Beri	NA	NA	NA	NA	NA	14.54	NA	NA	0.026	0.022	0.03	6963350	Keep	NA	Yes	Yes	NA	Yes	Yes	Yes	No	No	No	No	Yes	Yes	No	Yes	No	No	0.00138696	0.000286161
Ggg-Helen	Ggg-Helen	Blood	Prado-Martinez et al. 2013	Cameroon	-	Western lowland	Western lowland	Cameroon	Unknown	Ggg-Helen	NA	NA	NA	NA	NA	11.13	NA	NA	0.024	0.023	0.026	6961672	Keep	NA	Yes	Yes	NA	Yes	Yes	Yes	No	No	No	No	Yes	Yes	No	Yes	No	No	0.00140926	0.000269424
Ggg-Carolyn	Ggg-Carolyn	Blood	Prado-Martinez et al. 2013	Congo	-	Western lowland	Western lowland	Congo	Congo	Ggg-Carolyn	NA	NA	NA	NA	NA	8.67	NA	NA	0.028	0.026	0.03	6960477	Keep	NA	Yes	Yes	NA	Yes	Yes	Yes	No	No	No	No	Yes	Yes	No	Yes	No	No	0.00118123	0.000241853
Ggg-Dolly	Ggg-Dolly	Blood	Prado-Martinez et al. 2013	Congo	-	Western lowland	Western lowland	Congo	Congo	Ggg-Dolly	NA	NA	NA	NA	NA	11.95	NA	NA	0.028	0.025	0.032	6962172	Keep	NA	Yes	Yes	NA	Yes	Yes	Yes	No	No	No	No	Yes	Yes	No	Yes	No	No	0.00139174	0.000239775
Ggg-Coco	Ggg-Coco	Blood	Prado-Martinez et al. 2013	Equatorial Guinea	-	Western lowland	Western lowland	Equatorial Guinea	Equatorial Guinea	Ggg-Coco	NA	NA	NA	NA	NA	17.18	NA	NA	0.035	0.031	0.039	6965107	Keep	NA	Yes	Yes	NA	Yes	Yes	Yes	No	No	No	No	Yes	Yes	No	Yes	No	Yes	0.00157315	0.000274377
Ggg-Suzie	Ggg-Suzie	Blood	Prado-Martinez et al. 2013	Unknown	-	Western lowland	Western lowland	Unknown	Unknown	Ggg-Suzie	NA	NA	NA	NA	NA	13.34	NA	NA	0.033	0.031	0.036	6962609	Keep	NA	Yes	Yes	NA	Yes	Yes	Yes	No	No	No	No	Yes	No	No	NA	No	Yes	0.00152314	0.000253495
Ggg-Tzambo	Ggg-Tzambo	Blood	Prado-Martinez et al. 2013	Unknown	-	Western lowland	Western lowland	Unknown	Unknown	Ggg-Tzambo	NA	NA	NA	NA	NA	14.15	NA	NA	0.032	0.029	0.035	6964055	Keep	NA	Yes	Yes	NA	Yes	Yes	Yes	No	No	No	No	Yes	Yes	No	Yes	No	Yes	0.0014926	0.000292807
Ggg-Abe	Ggg-Abe	Blood	Prado-Martinez et al. 2013	Unknown	-	Western lowland	Western lowland	Unknown	Unknown	Ggg-Abe	NA	NA	NA	NA	NA	11.66	NA	NA	0.028	0.025	0.031	6962573	Keep	NA	Yes	Yes	NA	Yes	Yes	Yes	No	No	No	No	Yes	No	No	NA	No	Yes	0.00145244	0.000320413
Ggg-Porta	Ggg-Porta	Blood	Prado-Martinez et al. 2013	Unknown	-	Western lowland	Western lowland	Unknown	Unknown	Ggg-Porta	NA	NA	NA	NA	NA	8.49	NA	NA	0.027	0.023	0.03	6960364	Keep	NA	Yes	Yes	NA	Yes	Yes	Yes	No	No	No	No	Yes	Yes	No	Yes	No	No	0.00119521	0.000251074
Ggg-Katie-B650	Ggg-Katie-B650	Blood	Prado-Martinez et al. 2013	West Africa	-	Western lowland	Western lowland	West Africa	West Africa	Ggg-Katie-B650	NA	NA	NA	NA	NA	13.65	NA	NA	0.047	0.044	0.051	6962812	Keep	NA	Yes	Yes	NA	Yes	Yes	Yes	No	No	No	No	Yes	No	No	NA	No	No	0.00107698	0.000204384
Ggg-Choomba	Ggg-Choomba	Blood	Prado-Martinez et al. 2013	West Africa	-	Western lowland	Western lowland	WestAfrica	West Africa	Ggg-Choomba	NA	NA	NA	NA	NA	15.55	NA	NA	0.024	0.021	0.027	6964207	Keep	NA	Yes	Yes	NA	Yes	Yes	Yes	No	No	No	No	Yes	Yes	No	Yes	No	No	0.00137884	0.000260647
Ggg-Paki	Ggg-Paki	Blood	Prado-Martinez et al. 2013	West Africa	-	Western lowland	Western lowland	West Africa	West Africa	Ggg-Paki	NA	NA	NA	NA	NA	13.72	NA	NA	0.021	0.018	0.025	6963228	Keep	NA	Yes	Yes	NA	Yes	Yes	Yes	No	No	No	No	Yes	Yes	No	Yes	No	Yes	0.00143816	0.00026336
Ggg-Anthal	Ggg-Anthal	Blood	Prado-Martinez et al. 2013	West Africa (Cameroon)	-	Western lowland	Western lowland	Cameroon	Unknown	Ggg-Anthal	NA	NA	NA	NA	NA	11.72	NA	NA	0.025	0.021	0.029	6961713	Keep	NA	Yes	Yes	NA	Yes	Yes	Yes	No	No	No	No	Yes	Yes	No	Yes	No	No	0.00134565	0.000295388

## Sheet: Sheet2
	Count
Downsampling	#REF!	I keep those that are representative of different regions of the distribution of the species
Analyze	#REF!	For the study I will only consider those samples with coverage >0.5x and HuCon <1% (keeping in mind that this value represents quality too)
KeepAfterRelatedness		After studying with ANGSD and NgsRelateV2, I remove those individuals that are 1st or 2nd degree. Mainly 4 subsets: CR_West, CR_Central, CR_East, AllWLGorillas. I also checked the relatedness adding the blood gorillas and none is related to the hair samples.
Het_ANGSD
ROHan		I keep only those samples with coverage >2.5x (the min should be 5x) --> maybe I should keep only those >5x
RoHs_BCFTools
